# Supplementary material for: Key Stakeholders’ Perspectives on Implementation and Scale up of HIV Self-Testing in Rwanda
Source: Diagnostics (Basel). 2020 Apr 1;10(4):194. doi: 10.3390/diagnostics10040194 (PMC7235833; doi:10.3390/diagnostics10040194)
Supplement: Supplementary file 1 [file diagnostics-10-00194-s001.zip]

Archive with 2 entries (2 files):
- Supplemental File 2.docx
- Supplementary File 1 Interview Guide.docx
